# Supplementary material for: The effect of bilateral knee osteoarthritis on spatiotemporal gait parameters during incline walking: implications for gait rehabilitation
Source: PeerJ. 2026 Mar 6;14:e20910. doi: 10.7717/peerj.20910 (PMC12970374; doi:10.7717/peerj.20910)
Supplement: Supplemental Information 1 [file peerj-14-20910-s001.xlsx]

## Sheet: DoubleSupport
Double Support time	D6	D3	Level	U3	U6	WS							DoubleSupportV	D6	D3	Level	U3	U6	WS
BP01	0.60359	0.594231	0.570256	0.592308	0.598205	1.9							BP01	7.6085	6.57944	6.0495	6.48131	7.30071	1.9
BP02	0.385256	0.342821	0.320897	0.337821	0.339103	3.8							BP02	6.3578	4.49731	4.28098	4.36072	4.85694	3.8
BP03	0.41859	0.405769	0.394615	0.399359	0.409615	1.9							BP03	5.68113	4.2579	3.79301	5.54256	5.53952	1.9
BP04	0.307308	0.294744	0.219103	0.2692	0.272895	2							BP04	6.62333	5.39754	5.18662	5.3673	5.40104	2
BP05	0.480513	0.467821	0.385513	0.436667	0.441154	2.4							BP05	8.0326	7.72367	5.50822	6.20173	6.86482	2.4
BP06	0.657436	0.603974	0.496154	0.523974	0.542051	2							BP06	7.9266	4.63719	3.93559	4.31687	7.85214	2
BP07	0.66	0.642821	0.517692	0.605128	0.61641	2							BP07	8.03971	6.93849	4.45992	6.62543	8.4059	2
BP08	0.642821	0.565	0.512564	0.524615	0.559872	2							BP08	10.088	7.64588	6.93849	6.64368	7.60784	2
BP09	0.672308	0.602821	0.508333	0.568718	0.574744	2.1							BP09	10.4674	8.07694	5.96025	6.82687	9.81361	2.1
BP10	0.891923	0.689872	0.522821	0.554872	0.616923	1.9							BP10	13.4682	10.5933	6.04191	7.81263	7.88255	1.9
BP11	0.355256	0.327051	0.303462	0.303462	0.33931	2.4							BP11	8.47791	7.3172	5.20402	5.70667	5.92755	2.4
BP12	0.431154	0.394615	0.379487	0.394359	0.394103	2.3							BP12	11.2547	10.7412	6.69695	6.96655	8.20101	2.3
BP13	0.390385	0.366026	0.347308	0.355	0.372632	4							BP13	4.03669	4.02872	3.06133	3.018	3.51594	4
BP14	0.476795	0.460641	0.432436	0.461026	0.469487	3.3							BP14	3.73036	3.47105	2.43254	2.60719	2.97084	3.3
BP15	0.388462	0.352564	0.321795	0.350513	0.355897	3.9							BP15	9.72748	8.65441	4.89271	6.67709	8.78317	3.9
	0.517453	0.474051	0.415496	0.445135	0.46016									8.10136	6.70401	4.9628	5.67697	6.72824
	0.162179	0.130887	0.102427	0.110751	0.115897									2.64667	2.29795	1.30441	1.49985	1.96752
Con01	0.378158	0.385513	0.427821	0.403462	0.416184	2							Con01	6.71524	5.98596	5.66331	5.9627	4.25811	2
Con02	0.327308	0.354103	0.360128	0.354359	0.341316	3.7							Con02	8.80703	8.57653	6.60017	6.31165	5.13174	3.7
Con03	0.363077	0.376154	0.458462	0.447179	0.371282	1.9							Con03	9.06819	8.91858	8.08962	7.17742	5.87711	1.9
Con04	0.378718	0.405385	0.459103	0.322308	0.397436	2.7							Con04	10.2797	10.1912	9.11064	8.16578	7.28772	2.7
Con05	0.354615	0.392895	0.394744	0.363462	0.347179	2.1							Con05	11.4924	7.57485	7.39406	6.52891	5.91915	2.1
Con06	0.273462	0.3	0.327821	0.326538	0.323846	2.5							Con06	9.32668	8.62896	6.62595	6.66323	5.73091	2.5
Con07	0.443462	0.448077	0.452051	0.447821	0.427436	2							Con07	10.8065	7.94418	6.17877	6.54439	4.20602	2
Con08	0.312179	0.327051	0.336282	0.299231	0.297436	2.1							Con08	7.78518	6.39024	5.68535	5.45494	5.44558	2.1
Con09	0.351538	0.362051	0.376282	0.337821	0.343205	3.3							Con09	6.39559	5.0634	5.44189	4.93269	4.35777	3.3
Con10	0.28641	0.314487	0.343205	0.30359	0.307308	2.8							Con10	10.9291	8.94959	7.81678	6.39559	6.46511	2.8
Con11	0.388846	0.395641	0.402692	0.352821	0.352436	3.1							Con11	7.87346	5.11643	5.02484	4.49647	3.52721	3.1
Con12	0.405128	0.406154	0.407949	0.397949	0.396795	2.1							Con12	7.29397	7.61446	6.21338	5.67503	4.99635	2.1
Con13	0.364487	0.363462	0.356923	0.363158	0.377821	3.7							Con13	11.689	8.4922	7.47126	7.54031	4.93153	3.7
Con14	0.456026	0.452821	0.469615	0.458077	0.452949	4							Con14	6.93705	6.83309	6.73322	5.59172	4.68154	4
Con15	0.420769	0.427308	0.455897	0.386795	0.374487	3.2							Con15	7.91518	7.41556	6.28597	6.04975	5.46438	3.2
	0.366946	0.38074	0.401932	0.370971	0.368474									8.88761	7.57968	6.68901	6.2327	5.21868
	0.052844	0.0452875	0.0499361	0.0515377	0.0443421									1.79514	1.47574	1.11014	0.959159	0.967741

## Sheet: StanceTime
	StanceTime	D6	D3	Level	U3	U6	WS							StanceTimeV	D6	D3	Level	U3	U6	WS
1	BP01	1.04359	1.01449	0.998333	1.04449	1.05744	1.9							BP01	4.42491	4.18702	4.54434	4.44708	4.28769	1.9
1	BP02	0.763205	0.734872	0.764744	0.795256	0.749872	3.8							BP02	4.52676	4.35614	5.39633	4.45479	5.40158	3.8
1	BP03	0.796795	0.775897	0.770897	0.781923	0.764103	1.9							BP03	4.74336	4.96231	5.00853	4.08208	4.02786	1.9
1	BP04	0.647179	0.6104	0.578846	0.620395	0.654103	2							BP04	4.99853	3.27587	4.52369	3.01774	2.57753	2
1	BP05	0.817949	0.775769	0.707821	0.792692	0.842564	2.4							BP05	3.38625	4.01507	5.55187	4.55182	5.41841	2.4
1	BP06	1.33218	1.26756	0.986667	1.02667	1.21526	2							BP06	5.8617	6.5836	3.70704	3.86078	2.94377	2
1	BP07	1.12564	1.09808	0.989487	1.04436	1.10782	2							BP07	5.49614	4.79661	9.93124	8.02224	3.44465	2
1	BP08	1.09808	0.951795	0.937821	0.99	0.987949	2							BP08	5.80607	4.79661	6.89134	5.15449	4.97577	2
1	BP09	0.999231	0.966026	0.902308	1.00231	1.14141	2.1							BP09	5.56166	7.00403	4.24484	4.3235	6.33776	2.1
1	BP10	1.35282	1.13115	0.952436	1.035	0.948718	1.9							BP10	5.70087	4.45258	6.44431	6.924	7.20581	1.9
1	BP11	0.613974	0.602821	0.653846	0.683846	0.673276	2.4							BP11	3.33419	3.54578	2.51647	2.81066	2.33418	2.4
1	BP12	0.781795	0.718205	0.72141	0.730513	0.748974	2.3							BP12	4.06245	4.38635	6.117	5.49733	4.51156	2.3
1	BP13	0.681795	0.657821	0.695513	0.734359	0.721974	4							BP13	2.34543	2.34893	1.97503	1.65094	2.09779	4
1	BP14	0.859615	0.830385	0.829487	0.843077	0.834872	3.3							BP14	1.30188	1.74313	1.62553	2.00238	2.0588	3.3
1	BP15	0.767692	0.755513	0.707949	0.749615	0.812179	3.9							BP15	3.52938	4.47281	4.52741	5.57382	3.27656	3.9
		0.912103	0.859386	0.813171	0.8583	0.884034									4.33864	4.32846	4.867	4.42491	4.05998
		0.234945	0.201934	0.138222	0.14924	0.18019									1.35352	1.35135	2.08788	1.70716	1.58327
2	Con01	0.766795	0.778816	0.836447	0.826282	0.792949	2							Con01	4.24278	4.87229	3.69837	4.25593	2.88718	2
2	Con02	0.670513	0.677105	0.703718	0.689359	0.684359	3.7							Con02	4.52918	2.9132	3.02125	3.80423	3.13085	3.7
2	Con03	0.843718	0.857692	1.00564	0.969872	0.880897	1.9							Con03	3.28064	3.27565	3.31377	3.05756	2.26821	1.9
2	Con04	0.87359	0.82641	1.03846	0.976154	0.947179	2.7							Con04	5.27911	6.74565	5.0062	5.43927	4.24501	2.7
2	Con05	0.671026	0.711538	0.795263	0.798205	0.710897	2.1							Con05	3.91053	4.31376	5.09892	4.77261	4.59372	2.1
2	Con06	0.634103	0.594231	0.686923	0.693462	0.659487	2.5							Con06	3.8117	3.88324	3.68806	6.1625	4.37239	2.5
2	Con07	0.833205	0.847564	0.847308	0.845385	0.871795	2							Con07	3.66347	4.84532	5.64631	3.75574	2.08078	2
2	Con08	0.657564	0.681923	0.724744	0.647051	0.655641	2.1							Con08	2.34032	2.4286	2.91651	2.36529	2.775	2.1
2	Con09	0.808077	0.787564	0.775256	0.737051	0.766667	3.3							Con09	3.36368	5.54527	3.7817	4.67541	2.84829	3.3
2	Con10	0.648077	0.692308	0.775256	0.662821	0.667564	2.8							Con10	2.76351	2.84691	3.02619	2.95863	2.84829	2.8
2	Con11	0.741667	0.745641	0.805897	0.827051	0.806154	3.1							Con11	2.05721	2.64729	3.71326	1.87785	2.68628	3.1
2	Con12	0.731923	0.742179	0.751026	0.745	0.746795	2.1							Con12	3.10645	3.33255	4.29263	3.02512	2.82733	2.1
2	Con13	0.700128	0.704487	0.729615	0.704605	0.694744	3.7							Con13	4.54063	3.80651	5.72377	7.27839	4.5599	3.7
2	Con14	0.801026	0.786923	0.806282	0.811923	0.797564	4							Con14	3.48351	3.01521	4.01955	4.46474	3.27294	4
2	Con15	0.934872	0.965385	0.96141	0.878077	0.897821	3.2							Con15	3.47664	3.61918	4.49233	3.65086	3.8519	3.2
		0.754419	0.759984	0.816217	0.787487	0.772034									3.58996	3.87271	4.09592	4.10294	3.28321
		0.0921673	0.0912713	0.107312	0.103217	0.0947732									0.854459	1.20129	0.924331	1.439	0.829762

## Sheet: StepLength
StepLength (m)	D6	D3	Level	U3	U6	WS								StepLengthV	D6	D3	Level	U3	U6	WS
BP01	0.222644	0.227155	0.234179	0.252733	0.271332	1.9								BP01	3.17932	2.32787	2.22387	2.58455	3.30349	1.9
BP02	0.161356	0.171218	0.173787	0.179236	0.192725	3.8								BP02	6.22575	5.74183	4.70164	5.20561	6.3907	3.8
BP03	0.213987	0.217074	0.234135	0.234817	0.269402	1.9								BP03	3.81705	2.75238	1.6288	1.9861	3.5058	1.9
BP04	0.149813	0.148868	0.156899	0.163692	0.187972	2								BP04	6.51263	5.28861	3.26821	4.41979	5.19988	2
BP05	0.19405	0.20272	0.201547	0.210447	0.240976	2.4								BP05	4.58751	4.25112	2.80381	2.89713	4.94761	2.4
BP06	0.219463	0.224576	0.261571	0.263935	0.302675	2								BP06	8.41736	6.20544	2.79889	4.5068	5.06912	2
BP07	0.266219	0.270629	0.27045	0.277701	0.329543	2								BP07	4.28921	4.10886	2.75564	3.24723	3.56413	2
BP08	0.234621	0.270629	0.260595	0.259962	0.295696	2								BP08	7.83193	5.01103	4.02129	5.22038	6.9537	2
BP09	0.210205	0.224026	0.225427	0.233077	0.291026	2.1								BP09	9.03949	8.49842	7.03152	7.3618	9.13501	2.1
BP10	0.229442	0.225152	0.228187	0.248245	0.280629	1.9								BP10	8.86675	6.28966	5.78576	5.9826	8.34848	1.9
BP11	0.188639	0.194248	0.212169	0.226161	0.240978	2.4								BP11	4.02357	3.75574	3.11966	3.49426	3.69592	2.4
BP12	0.221608	0.228912	0.239199	0.247438	0.262539	2.3								BP12	7.70296	6.76509	6.13149	6.65192	6.5272	2.3
BP13	0.221394	0.236271	0.236496	0.246349	0.258183	4								BP13	3.26518	3.22935	2.02263	2.62453	2.98659	4
BP14	0.222592	0.234058	0.236105	0.234158	0.261667	3.3								BP14	2.24519	2.44784	2.09005	2.3271	2.54563	3.3
BP15	0.193408	0.20036	0.209978	0.223507	0.23597	3.9								BP15	8.47763	7.45312	4.0831	5.01103	6.50905	3.9
	0.209963	0.218393	0.225382	0.23343	0.261421										5.89877	4.94176	3.63109	4.23472	5.24549
	0.0290416	0.0322269	0.0310576	0.0305101	0.0382977										2.37521	1.88633	1.6355	1.66101	2.01363
Con01	0.360861	0.379571	0.390667	0.40136	0.404563	2								Con01	7.50147	6.45883	5.92325	4.5788	3.48197	2
Con02	0.434047	0.461484	0.471895	0.48792	0.495715	3.7								Con02	5.83527	5.22584	4.36696	3.98939	3.79463	3.7
Con03	0.286426	0.30335	0.343304	0.354368	0.366308	1.9								Con03	9.61653	7.11553	6.98285	6.93164	6.46797	1.9
Con04	0.33241	0.371808	0.391675	0.409287	0.453083	2.7								Con04	10.6756	7.34385	6.83357	4.90662	4.77018	2.7
Con05	0.308936	0.345685	0.357265	0.421443	0.422677	2.1								Con05	9.29687	6.61368	5.26248	5.02099	4.65148	2.1
Con06	0.262747	0.269132	0.287009	0.312454	0.33274	2.5								Con06	6.27966	5.47306	5.01639	4.81682	3.31381	2.5
Con07	0.277582	0.299725	0.316205	0.317619	0.3519	2								Con07	7.66056	4.96282	4.0834	3.70902	2.32874	2
Con08	0.320305	0.340047	0.332809	0.336663	0.382853	2.1								Con08	3.52512	3.34588	3.24504	2.76132	2.45533	2.1
Con09	0.423938	0.421064	0.42742	0.430105	0.466574	3.3								Con09	6.92669	4.23386	3.50319	3.0472	2.7735	3.3
Con10	0.417554	0.439609	0.445918	0.450549	0.466574	2.8								Con10	4.0357	3.82913	3.78248	3.52345	2.7735	2.8
Con11	0.42092	0.435423	0.461977	0.490472	0.49638	3.1								Con11	3.38385	2.81838	2.83283	2.16044	2.15447	3.1
Con12	0.398688	0.425043	0.439208	0.46542	0.480961	2.1								Con12	5.39332	5.35474	5.08764	4.85409	3.47822	2.1
Con13	0.428886	0.457568	0.457257	0.46227	0.4889	3.7								Con13	3.70773	3.67699	3.57343	3.39951	2.60227	3.7
Con14	0.448603	0.479732	0.498905	0.512839	0.547221	4								Con14	4.88852	4.05034	4.06133	3.36082	2.86742	4
Con15	0.283125	0.287948	0.290139	0.302374	0.33219	3.2								Con15	7.20669	6.66111	4.92563	4.84122	4.78403	3.2
	0.360335	0.381146	0.39411	0.410343	0.432576										6.39557	5.14427	4.63203	4.12676	3.51317
	0.0671909	0.0701269	0.0694455	0.070349	0.0674782										2.30807	1.45543	1.2494	1.18214	1.19678

## Sheet: StepLengthN
	StepLength	D6	D3	Level	U3	U6	WS
	BP01	0.281827	0.287539	0.29643	0.319915	0.343458	1.9
	BP02	0.227262	0.241152	0.244771	0.252445	0.271443	3.8
	BP03	0.285316	0.289432	0.31218	0.313089	0.359203	1.9
	BP04	0.211005	0.209674	0.220984	0.230553	0.264749	2
	BP05	0.245633	0.256608	0.255122	0.266389	0.305032	2.4
	BP06	0.264414	0.270574	0.315146	0.317994	0.364669	2
	BP07	0.320745	0.326059	0.325844	0.33458	0.397039	2
	BP08	0.279311	0.322177	0.310232	0.309479	0.352019	2
	BP09	0.280274	0.298702	0.30057	0.31077	0.388034	2.1
	BP10	0.305923	0.300203	0.304249	0.330994	0.374172	1.9
	BP11	0.221928	0.228527	0.249611	0.266072	0.283503	2.4
	BP12	0.291589	0.3012	0.314736	0.325576	0.345446	2.3
	BP13	0.273326	0.291692	0.29197	0.304134	0.318745	4
	BP14	0.271454	0.285437	0.287932	0.285558	0.319106	3.3
	BP15	0.257877	0.267147	0.27997	0.298009	0.314626	3.9
		0.267859	0.278408	0.287316	0.297704	0.333416
		0.0307438	0.0330448	0.0309881	0.0309653	0.041015
	Con01	0.62794	0.625713	0.705949	0.706185	0.801697	2
	Con02	1.33803	1.41451	1.44332	1.50821	1.75294	3.7
	Con03	0.907452	0.959151	1.0974	1.11901	1.17615	1.9
	Con04	1.08242	1.15853	1.27977	1.35407	1.44102	2.7
	Con05	0.796573	0.93793	0.964212	1.15284	1.15681	2.1
	Con06	0.670666	0.705832	0.78164	0.836556	0.870439	2.5
	Con07	0.812795	0.8663	0.905291	0.923376	0.999782	2
	Con08	0.905126	0.914882	0.923872	0.963677	1.05597	2.1
	Con09	1.24059	1.25539	1.26381	1.27983	1.35754	3.3
	Con10	1.059	1.12543	1.146	1.15026	1.2582	2.8
	Con11	1.12219	1.15977	1.24559	1.31521	1.31822	3.1
	Con12	0.97658	1.04119	1.0861	1.16203	1.20048	2.1
	Con13	1.12007	1.19378	1.19676	1.20953	1.24543	3.7
	Con14	1.17418	1.26441	1.3058	1.33276	1.43649	4
	Con15	0.872989	0.939998	0.8727	0.871721	1.01063	3.2
		0.980441	1.03752	1.08121	1.12568	1.20545
		0.205971	0.21586	0.214247	0.22393	0.243478
							F = 5.41, p = 0.03, PTS = 0.167
							U6
							mean (std)
							0.46 (0.12)
							0.37 (0.04)
							U6	(lower, upper)
							p = 0.013	(0.019, 0.147)
							Level vs. U6	U3 vs. U6
							p < 0.001	p = 0.268
							p = 0.001	p = ~1
							F = 2.181, p = 0.151, PES = 0.075
							U6
							mean (std)
							0.88 (0.18)
							0.77 (0.09)
							U6	(lower, upper)
							p = 0.07	(-0.07, 0.203)
							Level vs. U6	U3 vs. U6
							p = 0.006	p = 0.913
							p = 0.173	p = ~1
							F = 71.67, p < 0.001, PES = 0.726
							U6
							mean (std)
							0.26 (0.04)
							0.43 (0.07)
							U6	(lower, upper)
							p < 0.001	(-0.21, -0.127)
							Level vs. U6	U3 vs. U6
							p < 0.001	p < 0.001
							p < 0.001	p < 0.001
							F = 76.60, p < 0.001, PES = 0.739
							U6
							mean (std)
							0.33 (0.04)
							0.55 (0.08)
							U6	(lower, upper)
							p < 0.001	(-0.266, -0.163)
							Level vs. U6	U3 vs. U6
							p < 0.001	p < 0.001
							p < 0.001	p < 0.001

## Sheet: StrideLength
StrideLength (m)	D6	D3	Level	U3	U6	WS											StrideLengthV	D6	D3	Level	U3	U6	WS
BP01	0.521087	0.539024	0.547975	0.595726	0.648892	1.9											BP01	6.29645	6.21557	4.79419	6.04295	6.10544	1.9
BP02	0.349605	0.385463	0.381854	0.403969	0.428091	3.8											BP02	12.6649	11.3102	7.4418	8.90218	9.12907	3.8
BP03	0.780504	0.833115	0.865888	0.893063	0.899742	1.9											BP03	4.81807	4.6994	2.80709	3.19097	3.66211	1.9
BP04	0.29173	0.306455	0.324176	0.325764	0.383736	2											BP04	7.87153	7.64958	4.25978	6.45699	7.69512	2
BP05	0.480063	0.504021	0.511972	0.525046	0.602979	2.4											BP05	7.39183	6.09308	4.56881	6.06414	6.31946	2.4
BP06	0.72876	0.734225	0.855927	0.850642	0.92715	2											BP06	7.26053	5.83908	2.60271	4.1182	4.79311	2
BP07	0.685133	0.694532	0.702001	0.706319	0.832328	2											BP07	8.90486	8.12999	3.01894	5.39876	5.90224	2
BP08	0.577287	0.62699	0.649581	0.702001	0.714842	2											BP08	7.8216	7.50674	5.18693	5.39876	6.09825	2
BP09	0.511922	0.525378	0.554071	0.563837	0.708345	2.1											BP09	7.75046	7.14015	5.11143	5.22187	6.8422	2.1
BP10	0.577625	0.563174	0.559166	0.608933	0.724709	1.9											BP10	9.58088	7.17942	5.82157	6.38356	9.22956	1.9
BP11	0.431226	0.44114	0.475641	0.530124	0.558733	2.4											BP11	5.39521	5.37489	4.09841	4.94794	5.20145	2.4
BP12	0.51551	0.539423	0.565909	0.57542	0.605785	2.3											BP12	3.29652	2.98867	1.87529	2.33735	2.96435	2.3
BP13	0.445858	0.460757	0.486452	0.524792	0.550711	4											BP13	3.62028	2.58419	1.9379	2.50348	3.33096	4
BP14	0.499773	0.519068	0.539128	0.560292	0.578569	3.3											BP14	2.36756	2.03237	2.00845	2.12725	2.27675	3.3
BP15	0.519172	0.538552	0.537896	0.538244	0.580238	3.9											BP15	8.74285	6.32243	5.44823	5.50877	7.24229	3.9
	0.527684	0.547421	0.570509	0.593612	0.649657													6.9189	6.07105	4.06544	4.97354	5.78616
	0.131214	0.133958	0.149043	0.148082	0.155398													2.69877	2.37678	1.64629	1.84638	2.11382
Con01	0.489793	0.488056	0.55064	0.550824	0.625324	2											Con01	6.41419	4.94115	4.60845	4.45546	4.76931	2
Con02	0.95	1.0043	1.02476	1.07083	1.24459	3.7											Con02	6.32944	5.94176	6.13425	5.63709	4.8075	3.7
Con03	0.680589	0.719363	0.823047	0.839255	0.882114	1.9											Con03	5.23222	5.39286	7.4165	4.69869	5.33241	1.9
Con04	0.76852	0.822555	0.908637	0.961386	1.02312	2.7											Con04	6.63715	5.19835	6.22949	7.74701	6.0348	2.7
Con05	0.65319	0.769102	0.790654	0.945325	0.948587	2.1											Con05	9.98554	6.27245	5.20444	5.43904	4.94637	2.1
Con06	0.549946	0.578782	0.640945	0.685976	0.71376	2.5											Con06	6.91099	6.39119	8.12864	4.08515	5.12681	2.5
Con07	0.658364	0.701703	0.733286	0.747935	0.809823	2											Con07	5.91427	4.22797	6.22392	7.56133	2.49342	2
Con08	0.678845	0.686161	0.692904	0.722757	0.791977	2.1											Con08	6.21321	4.22055	5.28443	4.22011	3.77328	2.1
Con09	0.942848	0.954093	0.960499	0.972668	1.03173	3.3											Con09	5.32705	4.33621	4.3498	4.86928	5.66666	3.3
Con10	0.868383	0.922851	0.939718	0.943214	1.03173	2.8											Con10	4.68117	4.44081	4.02876	3.54281	3.77328	2.8
Con11	0.897754	0.927818	0.996476	1.05217	1.05458	3.1											Con11	3.82932	3.29991	2.75539	3.66463	3.09786	3.1
Con12	0.830093	0.885009	0.923184	0.987726	1.02041	2.1											Con12	6.80311	5.05411	5.46283	6.57928	4.80238	2.1
Con13	0.91846	0.978896	0.981344	0.991815	1.02125	3.7											Con13	4.96418	4.07205	5.27023	4.1109	3.36116	3.7
Con14	0.951089	1.02417	1.0577	1.07954	1.16356	4											Con14	5.98166	6.3505	6.24484	4.99305	3.73525	4
Con15	0.654742	0.704998	0.654525	0.65379	0.757971	3.2											Con15	7.91457	6.88535	6.42332	6.4776	5.5006	3.2
	0.766174	0.811191	0.845221	0.880347	0.941367													6.2092	5.13501	5.58435	5.20543	4.48141
	0.15333	0.162652	0.159279	0.167854	0.172849													1.45588	1.05067	1.3455	1.3442	1.04152

## Sheet: StrideLengthN
StrideLength (m)	D6	D3	Level	U3	U6	WS
BP01	0.659604	0.682309	0.693639	0.754084	0.821383	1.9
BP02	0.492401	0.542905	0.537823	0.56897	0.602945	3.8
BP03	1.04067	1.11082	1.15452	1.19075	1.19966	1.9
BP04	0.410888	0.431626	0.456585	0.458823	0.540473	2
BP05	0.607675	0.638001	0.648065	0.664615	0.763265	2.4
BP06	0.878024	0.884608	1.03124	1.02487	1.11705	2
BP07	0.825461	0.836785	0.845785	0.850987	1.0028	2
BP08	0.687247	0.746417	0.773311	0.835716	0.851003	2
BP09	0.682563	0.700504	0.738762	0.751782	0.94446	2.1
BP10	0.770166	0.750898	0.745555	0.811911	0.966278	1.9
BP11	0.507325	0.518988	0.559578	0.623675	0.657333	2.4
BP12	0.678303	0.709767	0.744617	0.757132	0.797085	2.3
BP13	0.550442	0.568836	0.600558	0.647892	0.67989	4
BP14	0.609479	0.63301	0.657473	0.683282	0.705572	3.3
BP15	0.692229	0.71807	0.717195	0.717658	0.773651	3.9
	0.672832	0.698236	0.72698	0.756143	0.82819
	0.160994	0.165184	0.180788	0.178771	0.187648
Con01	0.62794	0.625713	0.705949	0.706185	0.801697	2
Con02	1.33803	1.41451	1.44332	1.50821	1.75294	3.7
Con03	0.907452	0.959151	1.0974	1.11901	1.17615	1.9
Con04	1.08242	1.15853	1.27977	1.35407	1.44102	2.7
Con05	0.796573	0.93793	0.964212	1.15284	1.15681	2.1
Con06	0.670666	0.705832	0.78164	0.836556	0.870439	2.5
Con07	0.812795	0.8663	0.905291	0.923376	0.999782	2
Con08	0.905126	0.914882	0.923872	0.963677	1.05597	2.1
Con09	1.24059	1.25539	1.26381	1.27983	1.35754	3.3
Con10	1.059	1.12543	1.146	1.15026	1.2582	2.8
Con11	1.12219	1.15977	1.24559	1.31521	1.31822	3.1
Con12	0.97658	1.04119	1.0861	1.16203	1.20048	2.1
Con13	1.12007	1.19378	1.19676	1.20953	1.24543	3.7
Con14	1.17418	1.26441	1.3058	1.33276	1.43649	4
Con15	0.872989	0.939998	0.8727	0.871721	1.01063	3.2
	0.980441	1.03752	1.08121	1.12568	1.20545
	0.205971	0.21586	0.214247	0.22393	0.243478

## Sheet: StepWidth
StepWidth (m)	D6	D3	Level	U3	U6	WS											StepWidthV	D6	D3	Level	U3	U6	WS
BP01	0.119976	0.0931794	0.1029	0.109102	0.0907897	1.9											BP01	24.8588	21.107	11.7713	19.0942	21.5363	1.9
BP02	0.133232	0.130558	0.120784	0.128101	0.12943	3.8											BP02	16.669	12.9998	9.03279	10.4172	15.1714	3.8
BP03	0.140503	0.130957	0.117891	0.122539	0.124095	1.9											BP03	15.3879	14.2308	10.48	13.2727	15.0403	1.9
BP04	0.127932	0.107449	0.0926224	0.116925	0.117847	2											BP04	14.1383	9.96701	8.6713	9.0178	13.2647	2
BP05	0.120483	0.128308	0.105983	0.102636	0.107775	2.4											BP05	7.92718	7.2094	8.8406	6.31013	7.83061	2.4
BP06	0.11205	0.116044	0.108439	0.114286	0.127095	2											BP06	11.3876	10.9521	9.73465	10.4445	10.4507	2
BP07	0.122158	0.101064	0.0832182	0.0843855	0.11168	2											BP07	19.7615	18.1246	12.5928	13.7842	17.9831	2
BP08	0.117094	0.116267	0.1075	0.0903014	0.11168	2											BP08	20.4166	17.1213	11.4125	16.0404	19.7615	2
BP09	0.112974	0.111259	0.103568	0.108551	0.110175	2.1											BP09	16.548	11.775	9.62832	10.2399	14.4488	2.1
BP10	0.128235	0.100238	0.109	0.100448	0.106443	1.9											BP10	16.6863	9.46183	9.00696	7.76594	7.85888	1.9
BP11	0.11807	0.106479	0.0993878	0.119576	0.106471	2.4											BP11	18.0249	17.0995	12.6305	13.0889	15.0644	2.4
BP12	0.119459	0.114087	0.103452	0.105259	0.110316	2.3											BP12	16.4757	11.9101	8.18338	10.2421	10.462	2.3
BP13	0.121527	0.111986	0.0985165	0.118102	0.120337	4											BP13	14.9511	12.5263	7.71054	8.95382	10.676	4
BP14	0.116387	0.116993	0.0906489	0.112623	0.0960824	3.3											BP14	7.23304	6.74299	7.53858	5.66213	5.71634	3.3
BP15	0.117371	0.100223	0.0966793	0.101489	0.101786	3.9											BP15	12.8853	12.3336	9.55853	10.2162	11.9445	3.9
	0.12183	0.112339	0.102706	0.108955	0.111467													15.5567	12.9041	9.78618	10.97	13.1473
	0.00769119	0.0114468	0.0098439	0.0119118	0.0109239													4.57226	4.0453	1.65518	3.58236	4.50447
Con01	0.0734792	0.0846553	0.0730766	0.0690222	0.0645469	2											Con01	16.9332	10.9594	6.97449	13.5522	11.5655	2
Con02	0.071603	0.0711305	0.0705915	0.0682711	0.0769617	3.7											Con02	12.2028	11.178	10.7519	11.0552	11.157	3.7
Con03	0.0871512	0.0975007	0.0946225	0.0862903	0.0836761	1.9											Con03	11.5055	11.3967	9.27144	9.40646	9.79411	1.9
Con04	0.102779	0.0737344	0.0701593	0.0890558	0.0816516	2.7											Con04	15.5557	14.5467	18.0134	18.5759	22.9093	2.7
Con05	0.126946	0.129232	0.117813	0.114435	0.113851	2.1											Con05	14.2054	13.6666	10.0197	12.0565	11.471	2.1
Con06	0.138278	0.146392	0.137301	0.136012	0.137782	2.5											Con06	15.9678	11.2094	8.56993	9.54267	12.4575	2.5
Con07	0.136451	0.140094	0.14774	0.132924	0.136309	2											Con07	16.4389	12.5971	11.9928	12.758	14.1095	2
Con08	0.124765	0.131535	0.137136	0.13371	0.129556	2.1											Con08	17.8581	13.0098	11.5084	12.1419	17.7913	2.1
Con09	0.141461	0.137867	0.133573	0.133461	0.147961	3.3											Con09	16.3158	14.3012	13.1493	13.7846	19.7217	3.3
Con10	0.149936	0.165142	0.164859	0.159255	0.147961	2.8											Con10	13.7846	11.1294	8.5938	10.1441	9.55393	2.8
Con11	0.0910809	0.0963338	0.106307	0.103763	0.111618	3.1											Con11	18.3814	14.7024	16.1976	16.7565	17.8775	3.1
Con12	0.117843	0.124608	0.120704	0.12521	0.123475	2.1											Con12	14.4378	13.1405	11.9569	11.6366	15.4454	2.1
Con13	0.0736324	0.0778177	0.0750094	0.0778655	0.072737	3.7											Con13	12.7272	13.31	8.41012	12.6004	14.7142	3.7
Con14	0.0741381	0.0749139	0.0716059	0.0706868	0.0683457	4											Con14	13.8041	11.5714	9.89738	10.8662	12.4488	4
Con15	0.0840554	0.0769243	0.0789248	0.0531035	0.0490604	3.2											Con15	22.4696	13.2991	11.9464	17.8658	19.083	3.2
	0.10624	0.108525	0.106628	0.103538	0.103033													15.5059	12.6678	11.1502	12.8495	14.6733
	0.0286115	0.0318858	0.0326171	0.0323385	0.0334779													2.7954	1.33474	2.96856	2.86009	4.0162
																		Quadratic	NA	NA	Quadratic	NA	NA

## Sheet: StepWidthN
StepWidth (m)	D6	D3	Level	U3	U6	WS
BP01	0.151869	0.117949	0.130253	0.138104	0.114924	1.9
BP02	0.187651	0.183884	0.170118	0.180424	0.182296	3.8
BP03	0.187338	0.174609	0.157188	0.163386	0.16546	1.9
BP04	0.180186	0.151336	0.130454	0.164683	0.165982	2
BP05	0.152511	0.162415	0.134156	0.129919	0.136423	2.4
BP06	0.135	0.139813	0.13065	0.137695	0.153127	2
BP07	0.147179	0.121764	0.100263	0.101669	0.134555	2
BP08	0.139398	0.138413	0.127976	0.107502	0.132953	2
BP09	0.150632	0.148346	0.13809	0.144735	0.1469	2.1
BP10	0.170979	0.133651	0.145333	0.13393	0.141924	1.9
BP11	0.138906	0.125269	0.116927	0.140677	0.12526	2.4
BP12	0.157184	0.150115	0.136121	0.138498	0.145153	2.3
BP13	0.150033	0.138254	0.121625	0.145805	0.148564	4
BP14	0.141936	0.142674	0.110547	0.137345	0.117174	3.3
BP15	0.143161	0.133631	0.128906	0.135319	0.135715	3.9
	0.155597	0.144141	0.131907	0.139979	0.143094
	0.0175968	0.0185138	0.0172359	0.019912	0.018458
Con01	0.0942041	0.108532	0.093688	0.08849	0.0827524	2
Con02	0.100849	0.100184	0.0994246	0.0961565	0.108397	3.7
Con03	0.116202	0.130001	0.126163	0.115054	0.111568	1.9
Con04	0.144759	0.103851	0.0988159	0.125431	0.115002	2.7
Con05	0.154813	0.1576	0.143674	0.139554	0.138843	2.1
Con06	0.168632	0.178527	0.167441	0.165869	0.168027	2.5
Con07	0.168458	0.172956	0.182395	0.164104	0.168283	2
Con08	0.166353	0.175381	0.182848	0.17828	0.172741	2.1
Con09	0.186133	0.181405	0.175754	0.175606	0.194685	3.3
Con10	0.182848	0.201392	0.201048	0.194213	0.18044	2.8
Con11	0.113851	0.120417	0.132884	0.129704	0.139522	3.1
Con12	0.138639	0.146597	0.142005	0.147306	0.145265	2.1
Con13	0.0897956	0.0948996	0.0914749	0.0949579	0.0887037	3.7
Con14	0.0915285	0.0924862	0.0884023	0.0872677	0.0843775	4
Con15	0.112074	0.102566	0.105233	0.0708046	0.0654138	3.2
	0.135276	0.137786	0.135417	0.13152	0.130935
	0.0345662	0.0374586	0.038775	0.0387399	0.0406004
							Pairwise Comparisons
							Measure: MEASURE_1
							inclines	(I) groups	(J) groups	Mean Difference (I-J)	Std. Error	Sig.a	95% Confidence Interval for Differencea
							Lower Bound	Upper Bound
							D6	KOA	Controls	0.014	0.008	0.077	-0.002	0.029
								Controls	KOA	-0.014	0.008	0.077	-0.029	0.002
							D3	KOA	Controls	0.002	0.009	0.816	-0.016	0.02
								Controls	KOA	-0.002	0.009	0.816	-0.02	0.016
							Level	KOA	Controls	-0.006	0.009	0.501	-0.024	0.012
								Controls	KOA	0.006	0.009	0.501	-0.012	0.024
							U3	KOA	Controls	0.004	0.009	0.646	-0.014	0.023
								Controls	KOA	-0.004	0.009	0.646	-0.023	0.014
							U6	KOA	Controls	0.007	0.009	0.454	-0.012	0.026
								Controls	KOA	-0.007	0.009	0.454	-0.026	0.012
							Pairwise Comparisons
							Measure: MEASURE_1
							groups	(I) inclines	(J) inclines	Mean Difference (I-J)	Std. Error	Sig.b	95% Confidence Interval for Differenceb
													Lower Bound	Upper Bound
							KOA	D6	D3	.010*	0.003	0.024	0.001	0.018
									Level	.019*	0.003	<,001	0.011	0.028
									U3	.013*	0.003	0.002	0.004	0.022
									U6	.010*	0.003	0.027	0.001	0.02
								D3	D6	-.010*	0.003	0.024	-0.018	-0.001
									Level	.010*	0.002	0.001	0.003	0.016
									U3	0.003	0.003	1	-0.006	0.012
									U6	0.001	0.003	1	-0.008	0.01
								Level	D6	-.019*	0.003	<,001	-0.028	-0.011
									D3	-.010*	0.002	0.001	-0.016	-0.003
									U3	-0.007	0.003	0.211	-0.015	0.002
									U6	-.009*	0.003	0.041	-0.018	0
								U3	D6	-.013*	0.003	0.002	-0.022	-0.004
									D3	-0.003	0.003	1	-0.012	0.006
									Level	0.007	0.003	0.211	-0.002	0.015
									U6	-0.002	0.003	1	-0.01	0.006
								U6	D6	-.010*	0.003	0.027	-0.02	-0.001
									D3	-0.001	0.003	1	-0.01	0.008
									Level	.009*	0.003	0.041	0	0.018
									U3	0.002	0.003	1	-0.006	0.01
							Controls	D6	D3	-0.002	0.003	1	-0.011	0.006
									Level	-0.001	0.003	1	-0.009	0.008
									U3	0.003	0.003	1	-0.006	0.012
									U6	0.003	0.003	1	-0.006	0.013
								D3	D6	0.002	0.003	1	-0.006	0.011
									Level	0.002	0.002	1	-0.005	0.008
									U3	0.005	0.003	0.82	-0.004	0.014
									U6	0.006	0.003	0.638	-0.003	0.015
								Level	D6	0.001	0.003	1	-0.008	0.009
									D3	-0.002	0.002	1	-0.008	0.005
									U3	0.003	0.003	1	-0.005	0.012
									U6	0.004	0.003	1	-0.005	0.013
								U3	D6	-0.003	0.003	1	-0.012	0.006
									D3	-0.005	0.003	0.82	-0.014	0.004
									Level	-0.003	0.003	1	-0.012	0.005
									U6	0	0.003	1	-0.008	0.008
								U6	D6	-0.003	0.003	1	-0.013	0.006
									D3	-0.006	0.003	0.638	-0.015	0.003
									Level	-0.004	0.003	1	-0.013	0.005
									U3	0	0.003	1	-0.008	0.008

## Sheet: StepTime
StepTime (s)	D6	D3	Level	U3	U6	WS							StepTime	D6	D3	Level	U3	U6	WS
BP01	0.574231	0.580897	0.59359	0.593077	0.602564	1.9							BP01	6.49708	5.95691	5.01338	5.61506	6.45937	1.9
BP02	0.717179	0.713333	0.741795	0.748462	0.758462	3.8							BP02	3.44503	2.35093	2.32303	2.3062	3.23029	3.8
BP03	0.564615	0.573333	0.577308	0.573462	0.587436	1.9							BP03	3.15437	2.81711	1.96379	2.41687	2.74943	1.9
BP04	0.469744	0.476	0.477632	0.493846	0.506667	2							BP04	5.69498	4.7263	2.73267	3.01205	3.38764	2
BP05	0.514872	0.557692	0.572051	0.584359	0.602436	2.4							BP05	5.34498	4.3682	3.0034	3.35674	5.12843	2.4
BP06	0.688974	0.714615	0.865513	0.844359	0.903333	2							BP06	5.5518	5.2037	2.783	3.83364	4.18102	2
BP07	0.546923	0.573333	0.58	0.589744	0.617949	2							BP07	5.61163	4.81459	3.51853	4.14943	4.96338	2
BP08	0.671923	0.681795	0.707692	0.725769	0.77641	2							BP08	7.68309	6.44094	4.23384	4.81459	5.7014	2
BP09	0.648333	0.68141	0.697308	0.715128	0.806154	2.1							BP09	4.17571	4.63749	3.03432	3.05252	3.45945	2.1
BP10	0.674359	0.686795	0.727308	0.786282	0.907179	1.9							BP10	8.11411	5.76149	4.86818	5.78972	7.96422	1.9
BP11	0.451026	0.462179	0.490256	0.50641	0.503621	2.4							BP11	3.49833	3.56595	2.80822	2.94511	3.03547	2.4
BP12	0.520897	0.524103	0.533718	0.559744	0.566154	2.3							BP12	6.13037	5.84839	5.18817	5.46255	5.6786	2.3
BP13	0.484103	0.504359	0.512436	0.539103	0.535789	4							BP13	2.94842	2.95625	1.89511	2.28614	2.74516	4
BP14	0.599103	0.60859	0.6	0.618718	0.621154	3.3							BP14	2.37823	2.27921	1.86737	1.86736	2.15494	3.3
BP15	0.730385	0.742051	0.77641	0.79641	0.799744	3.9							BP15	10.0855	8.11793	6.71358	6.93995	8.8963	3.9
	0.590444	0.605366	0.630201	0.644991	0.673003									5.35424	4.65636	3.46311	3.85653	4.64901
	0.0930233	0.0923921	0.115304	0.113562	0.138684									2.1633	1.6549	1.43649	1.54133	2.00176
Con01	0.573846	0.589474	0.590897	0.612308	0.628421	2							Con01	6.90841	6.19928	4.44287	4.27819	3.1712	2
Con02	0.506923	0.506447	0.507179	0.509231	0.526667	3.7							Con02	7.80021	5.58806	5.2751	5.2099	4.85474	3.7
Con03	0.612051	0.618718	0.645	0.696154	0.726282	1.9							Con03	4.92846	4.50667	4.4176	4.19206	3.42094	1.9
Con04	0.615385	0.633718	0.685641	0.727308	0.758846	2.7							Con04	6.01342	5.60688	4.94618	4.68675	4.73537	2.7
Con05	0.497564	0.529872	0.53359	0.598684	0.600897	2.1							Con05	5.49781	5.36344	5.18403	5.08353	4.42849	2.1
Con06	0.457564	0.497692	0.484103	0.52359	0.529615	2.5							Con06	6.20292	5.15142	5.17883	5.08557	3.84247	2.5
Con07	0.611154	0.623333	0.620513	0.633718	0.645641	2							Con07	7.62512	4.71716	3.504	3.74088	2.38717	2
Con08	0.49859	0.501538	0.505769	0.518462	0.556667	2.1							Con08	3.17903	3.06669	2.97607	2.65732	2.49932	2.1
Con09	0.568077	0.590897	0.60641	0.60359	0.62	3.3							Con09	5.68913	3.859	3.09907	3.09557	2.4322	3.3
Con10	0.504872	0.511026	0.513974	0.535128	0.60359	2.8							Con10	3.54835	3.51053	3.26799	3.18809	2.4322	2.8
Con11	0.565385	0.568974	0.604872	0.611538	0.629359	3.1							Con11	3.13984	2.71429	2.68453	2.22296	2.11053	3.1
Con12	0.533846	0.542692	0.54359	0.542308	0.548205	2.1							Con12	5.22335	4.58326	4.29316	3.8797	3.2703	2.1
Con13	0.517564	0.51641	0.522692	0.522763	0.540513	3.7							Con13	3.94634	3.90836	3.80338	3.00924	2.38345	3.7
Con14	0.560897	0.570897	0.573205	0.576923	0.577179	4							Con14	4.19846	3.87391	3.18713	3.13689	2.74862	4
Con15	0.640769	0.654744	0.674231	0.687179	0.697692	3.2							Con15	7.71779	7.00994	6.51586	6.46759	5.97835	3.2
	0.550966	0.563762	0.574111	0.593259	0.612638									5.44124	4.64393	4.18505	3.99562	3.37969
	0.0537742	0.0530186	0.0643645	0.0699839	0.071437									1.61971	1.19178	1.09077	1.15687	1.15558

## Sheet: StrideTime
StrideTime (s)	D6	D3	Level	U3	U6	WS							StrideTimeV	D6	D3	Level	U3	U6	WS
BP01	1.42692	1.43449	1.48333	1.49756	1.51667	1.9							BP01	2.37836	2.29723	1.59846	1.62	1.74401	1.9
BP02	1.14897	1.16205	1.18603	1.18731	1.20513	3.8							BP02	3.36984	3.17636	3.00596	3.13369	3.23093	3.8
BP03	1.12897	1.14615	1.14705	1.15474	1.17526	1.9							BP03	2.22751	1.96689	1.20955	1.29732	1.70038	1.9
BP04	0.939615	0.967632	0.9704	0.987821	1.01333	2							BP04	2.83831	2.75495	1.81659	1.96512	2.69809	2
BP05	1.03026	1.14423	1.115	1.16808	1.20538	2.4							BP05	4.79411	2.34297	2.26739	3.60124	4.8276	2.4
BP06	1.37641	1.43	1.68897	1.73179	1.80692	2							BP06	5.30515	4.48571	2.06999	3.02202	3.37938	2
BP07	1.48346	1.46128	1.55295	1.59115	1.59962	2							BP07	4.11431	3.71599	2.43779	3.00784	4.96481	2
BP08	1.34333	1.36333	1.41449	1.55295	1.45231	2							BP08	4.57836	3.78187	2.80282	3.27959	3.71599	2
BP09	1.29718	1.36436	1.39654	1.42949	1.61231	2.1							BP09	5.8079	4.27636	2.79115	3.31496	5.18432	2.1
BP10	1.35154	1.37487	1.45282	1.57282	1.81372	1.9							BP10	1.99655	1.61082	1.22116	1.56189	1.79082	1.9
BP11	0.902179	0.923718	0.980513	1.00655	1.01256	2.4							BP11	2.27123	2.15183	1.97855	1.95219	2.09351	2.4
BP12	1.04756	1.04192	1.06718	1.13282	1.11885	2.3							BP12	4.05639	3.49325	2.81158	2.844	3.38666	2.3
BP13	0.968205	1.00846	1.02526	1.07145	1.07821	4							BP13	4.72123	4.68132	3.9109	4.49227	4.38183	4
BP14	1.19821	1.19987	1.21705	1.23718	1.24244	3.3							BP14	1.56349	1.54628	0.909711	1.25003	1.45714	3.3
BP15	1.09385	1.14667	1.16077	1.18026	1.2359	3.9							BP15	4.06217	2.8413	2.30129	2.23074	2.81056	3.9
	1.18244	1.21127	1.25722	1.30013	1.33924									3.60566	3.00821	2.20886	2.57153	3.15774
	0.187558	0.181426	0.224324	0.238847	0.272943									1.32562	1.03169	0.79788	0.954289	1.26563
Con01	1.14795	1.17882	1.18179	1.225	1.25632	2							Con01	3.97745	2.58629	2.30423	1.82833	1.96202	2
Con02	1.01397	1.01342	1.01423	1.01833	1.05321	3.7							Con02	3.16019	2.52503	2.18962	1.79441	2.77234	3.7
Con03	1.22436	1.23923	1.29115	1.39462	1.45346	1.9							Con03	4.6553	4.01763	2.16611	3.34305	2.76298	1.9
Con04	1.26833	1.23128	1.38897	1.51744	1.45487	2.7							Con04	5.32992	3.74476	2.67524	3.61877	2.13075	2.7
Con05	0.995385	1.05974	1.06705	1.19697	1.20064	2.1							Con05	4.26034	3.85637	3.11735	3.09943	2.94489	2.1
Con06	0.915256	0.967564	0.995385	1.04718	1.05833	2.5							Con06	4.52396	2.35407	2.31514	2.31656	2.15409	2.5
Con07	1.22295	1.24744	1.245	1.26744	1.29103	2							Con07	4.24149	3.71132	2.58857	2.66454	1.51759	2
Con08	0.997308	1.00321	1.01179	1.03679	1.11359	2.1							Con08	3.13181	1.65784	2.60524	1.42886	1.25162	2.1
Con09	1.13628	1.18244	1.20744	1.21321	1.24051	3.3							Con09	3.9038	2.82038	2.42828	2.18077	1.67478	3.3
Con10	1.00987	1.02231	1.02769	1.07	1.20744	2.8							Con10	3.20664	2.06521	2.98318	1.9117	1.67478	2.8
Con11	1.13077	1.13833	1.20962	1.22295	1.25846	3.1							Con11	3.37896	1.96401	2.9426	1.40454	1.37461	3.1
Con12	1.06756	1.08628	1.08641	1.08397	1.09705	2.1							Con12	2.39895	2.21454	2.10921	2.06075	1.91041	2.1
Con13	1.03551	1.03256	1.04551	1.04539	1.08128	3.7							Con13	2.34826	2.314	2.28976	2.02568	1.79701	3.7
Con14	1.12154	1.14641	1.14154	1.15346	1.15449	4							Con14	2.45586	2.51398	2.0127	2.14112	1.86063	4
Con15	1.28115	1.30872	1.34885	1.37487	1.39513	3.2							Con15	3.97284	2.95014	2.4045	2.36992	1.95629	3.2
	1.10455	1.12385	1.15083	1.19117	1.22105									3.66305	2.75304	2.47545	2.27923	1.98299
	0.1111	0.105836	0.128665	0.149609	0.134443									0.888673	0.748127	0.335944	0.652431	0.505359
